# Supplementary material for: Lane and Heat Draw Have Little Effect on Placings and Progression in Olympic and IAAF World Championship 800 m Running
Source: Front Sports Act Living. 2019 Sep 3;1:19. doi: 10.3389/fspor.2019.00019 (PMC7739691; doi:10.3389/fspor.2019.00019)
Supplement: Supplementary file 1 [file Data_Sheet_1.xlsx]

## Sheet: Table 1 Men
1999	Posn	No.	Name		Nation	Time	Result	Notes	Lane	SB		2000	Posn	No.	Name		Nation	Time	Result	Notes	Lane	SB		2003	Posn	No.	Name		Nation	Time	Result	Notes	Lane	SB		2004	Posn	No.	Name		Nation	Time	Result	Notes	Lane	SB		2005	Posn
Heat 1	1	329	Wilson	Kipketer	DEN	107.29	Q		6	102.57		Heat 1	1		Andrea	Longo	ITA	106.32	Q		2	103.74		Heat 1	1	482	Florent	Lacasse	FRA	107.21	Q		8	104.61		Heat 1	1		Mbulaeni	Mulaudzi	RSA	105.72	Q		1	105.43		Heat 1	1
Heat 1	2	1560	Savieri	Ngidhi	ZIM	107.58	Q	SB	3	107.79		Heat 1	2		Vebjørn	Rodal	NOR	106.76	Q		3	104.84		Heat 1	2	811	Justus	Koech	KEN	107.39	Q		4	104.16		Heat 1	2		René	Herms	GER	105.83	Q		5	104.14		Heat 1	2
Heat 1	3	1105	Vebjørn	Rodal	NOR	108.05			5	105.95		Heat 1	3		James	McIlroy	GBR	107.44	q		8	105.96		Heat 1	3	534	Ricky	Soos	GBR	107.8			6	106.06		Heat 1	3		Jae-hoon	Lee	KOR	106.24		PB	2	106.67		Heat 1	3
Heat 1	4	1278	Assane	Diallo	SEN	108.06			4	105.11		Heat 1	4		Roman	Oravec	CZE	107.66			1	106.54		Heat 1	4	1160	Dmitriy	Bogdanov	RUS	108.36			2	105.28		Heat 1	4		Arthémon	Hatungimana	BDI	106.35			6	105.46		Heat 1	4
Heat 1	5	1500	Khadevis	Robinson	USA	108.31			2	105.23		Heat 1	5		Vanco	Stojanov	MKD	107.71			5	107.6		Heat 1	5	93	Jean-Patrick	Nduwimana	BDI	108.4			7	105.51		Heat 1	5		Michael	Rotich	KEN	106.42			8	104.09		Heat 1	5
Heat 1	6	360	José	Cerezo	ESP	110.08			7	105.95		Heat 1	6		Rich	Kenah	USA	107.85			7	105.33		Heat 1	6	891	Mindaugas	Norbutas	LTU	108.44			3	106.64		Heat 1	6		Nazar	Begliyev	TKM	109.64		PB	7	114.72		Heat 1	6
Heat 1		92	Milton	Browne	BAR	DQ			8	107.03		Heat 1	7		Soon-Hyung	Kim	KOR	108.49		SB	4			Heat 1	7	1300	Badwan	Jaddoueh	SYR	108.89			5	108.75		Heat 1	7		Alibay	Shukurov	AZE	111.11			3	106.64		Heat 1	7
												Heat 1			Mohammad	Kafraini	JOR	DQ			6															Heat 1	8		Fadrique	Iglesias	BOL	111.87			4	110.2		Heat 1	8
																																																Heat 1
Heat 2	1	1336	André	Bucher	SUI	106.81	Q		6	104.27		Heat 2	1		Nils	Schumann	GER	107.76	Q		6	104.87		Heat 2	1	422	Berhanu	Alemu	ETH	105.63	Q	SB	3	106.36		Heat 2	1		Joseph	Mutua	KEN	105.65	Q		4	103.85		Heat 2	1
Heat 2	2	1144	Wojciech	Kaldowski	POL	106.88	Q		2	105.56		Heat 2	2		Djabir	Saïd-Guerni	ALG	107.95	Q		7	103.25		Heat 2	2	571	René	Herms	GER	105.71	Q		6	105.39		Heat 2	2		Ricky	Soos	GBR	105.7	Q	PB	3	106.09		Heat 2	2
Heat 2	3	174	Arthémon	Hatungimana	BDI	107.08			1	106.23		Heat 2	3		Arthémon	Hatungimana	BDI	108.14			3	105.12		Heat 2	3	168	Osmar	Santos	BRA	105.72	q		4	105.35		Heat 2	3		Djabir	Saïd-Guerni	ALG	105.94	q		8	104.87		Heat 2	3
Heat 2	4	552	Mark	Sesay	GBR	107.48			5	105.68		Heat 2	4		Zach	Whitmarsh	CAN	108.42			2	106.07		Heat 2	4	1410	David	Krummenacker	USA	105.84	q		5	104.3		Heat 2	4		Achraf	Tadili	CAN	106.63			5	105.21		Heat 2	4
Heat 2	5	964	Mouhssin	Chehibi	MAR	107.65			3	106.15		Heat 2	5		David	Matthews	IRL	108.77			4			Heat 2	5	822	Nicholas	Wachira	KEN	105.86	q		1	104.34		Heat 2	5		David	Fiegen	LUX	106.97			7	105.63		Heat 2	5
Heat 2	6	876	Frederick	Onyancha	KEN	107.76			8	104.48		Heat 2	6		Andrew	Hart	GBR	108.78			8	106.52		Heat 2	6	1105	João	Pires	POR	106.66	q		8	106.37		Heat 2	6		Mindaugas	Norbutas	LTU	107.38		SB	2	108.13		Heat 2	6
Heat 2	7	1015	Naseer	Ismail	MDV	116.67			4	118.17		Heat 2	7		Isireli	Naikelekelevesi	FIJ	109.61			5	108.72		Heat 2	7	182	Jimmy	Ahar	BRU	117.86		SB	7			Heat 2	7		Panayiótis	Stroubákos	GRE	107.69			1	106.88		Heat 2	7
Heat 2		116	Karma	Dorji	BHU	DQ			7															Heat 2	8	594	Dominic	Carroll	GIB	120.53		SB	2			Heat 2	8		Le	Duong	VIE	109.81		NR	6	112.47		Heat 2	8
																																																Heat 2
Heat 3	1	790	Andrea	Longo	ITA	105.01	Q		3	103.93		Heat 3	1		Hezekiél	Sepeng	RSA	107.46	Q		6	103.98		Heat 3	1	1146	Mbulaeni	Mulaudzi	RSA	107.62	Q		7	103.25		Heat 3	1		Wilson	Kipketer	DEN	104.69	Q		4	103.88		Heat 3	1
Heat 3	2	51	Grant	Cremer	AUS	105.21	Q	PB	4	105.44		Heat 3	2		Adem	Hecini	ALG	107.62	Q		1	104.67		Heat 3	2	657	Ehsan	Mohajershojaei	IRI	107.8	Q		2	107.45		Heat 3	2		Jonathan	Johnson	USA	105.31	Q		8	104.77		Heat 3	2
Heat 3	3	1602	Adem	Hecini	ALG	106.13	q		6	104.94		Heat 3	3		Joseph	Mutua	KEN	107.86			4	105.49		Heat 3	3	1426	Khadevis	Robinson	USA	107.85	qJ		6	105.03		Heat 3	3		Jean-Patrick	Nduwimana	BDI	105.38	q		6	105.26		Heat 3	3
Heat 3	4	737	James	Nolan	IRL	106.38	q		2	106.05		Heat 3	4		Dmitriy	Bogdanov	RUS	108.14			7	105.76		Heat 3	4	213	Achraf	Tadili	CAN	107.88			3	105.05		Heat 3	4		Osmar	Santos	BRA	105.9	q		2	105.64		Heat 3	4
Heat 3	5	890	Soon-Hyung	Kim	KOR	106.78	q		5	106.5		Heat 3	5		Roberto	Parra	ESP	108.19			5	107.01		Heat 3	5	992	Arnoud	Okken	NED	108.15			4	107.24		Heat 3	5		Jason	Stewart	NZL	106.24		PB	3	106.28		Heat 3	5
Heat 3	6	460	Guillaume	Douceret	FRA	107.69			8	105.76		Heat 3	6		Robert	.True	LBR	108.79			8	107.04		Heat 3	6	110	Tom	Omey	BEL	108.93			8	105.75		Heat 3	6		João	Pires	POR	106.71		SB	5	106.78		Heat 3	6
Heat 3	7	1331	Mohamed	Rahman	SUD	113.67		PB	7	116.03		Heat 3	7		Mohamed	Belhadj	TUN	109.14			3	107.31		Heat 3		904	Mouhssin	Chehibi	MAR	DQ			5	105.73		Heat 3	7		Jasmin	Salihovic	BIH	109.59			7			Heat 3	7
												Heat 3	8		Jorge	Duvane	MOZ	112.97			2															Heat 3	8		Jan	Sekpona	TOG	114.25			1	112.4		Heat 3	8
																																																Heat 3
Heat 4	1	1483	Rich	Kenah	USA	107.95	Q		8	104.91		Heat 4	1		Wilson	Kipketer	DEN	105.57	Q		3	103.35		Heat 4	1	801	Japheth	Kimutai	KEN	107.54	Q		5	103.71		Heat 4	1		Wilfred	Bungei	KEN	104.84	Q		6	103.06		Heat 4	1
Heat 4	2	865	Kennedy	Kimwetich	KEN	108.45	Q		1	103.98		Heat 4	2		Glody	Dube	BOT	106.17	Q	PB	2			Heat 4	2	59	Kris	McCarthy	AUS	107.61	Q		2	105.86		Heat 4	2		Ismail	Ismail	SUD	105.17	Q	PB	2	105.87		Heat 4	2
Heat 4	3	1356	Fakta	Azerkan	SWE	108.46			5	106.39		Heat 4	3		Johan	Botha	RSA	106.91	q		7	104.85		Heat 4	3	1217	Abdoulaye	Wagne	SEN	107.64			8	105.08		Heat 4	3		Samwel	Mwera	TAN	105.3	q	NR	3	106.23		Heat 4	3
Heat 4	4	1559	Crispen	Mutakanyi	ZIM	108.73			4	108.23		Heat 4	4		Crispen	Mutakanyi	ZIM	107.66			1	107.4		Heat 4	4	398	Manuel	Olmedo	ESP	107.98			7	105.57		Heat 4	4		Nicolas	Aïssat	FRA	105.31	q		5	105.04		Heat 4	4
Heat 4	5	133	Aleksandr	Trutsko	BLR	108.99			6	106.12		Heat 4	5		José	Cerezo	ESP	108.11			8	105.31		Heat 4	5	119	Jasmin	Salihovic	BIH	108.1		NR	6	108.6		Heat 4	5		Bram	Som	NED	105.72	q		4	105.01		Heat 4	5
Heat 4	6	551	Curtis	Robb	GBR	109.13			2	105.51		Heat 4	6		Artem	Mastrov	RUS	109.89			4	106.04		Heat 4	6	1139	Graham	Davidson	RSA	108.16			3	104.98		Heat 4	6		Mihail	Kolganov	KAZ	107.36			7	106.99		Heat 4	6
Heat 4	7	1009	Batmunkh	Banzragch	MGL	122.42			3	116.1		Heat 4	7		Ian	Roberts	GUY	112.32			5			Heat 4	7	157	Otukile	Lekote	BOT	108.33			4	107.05		Heat 4	7		Mohammad	Al-Azemi	KUW	107.67			1	105.25		Heat 4	7
Heat 4		1208	Lucky	Hadebe	RSA	DQ			7	105.73		Heat 4	8		Marvin	Watts	JAM	119.97	qJ		6	106.57														Heat 4	8		Erkinjon	Isakov	UZB	108.28			8	106.98		Heat 4
Heat 5	1	11	Djabir	Saïd-Guerni	ALG	105.65	Q	PB	8	105.99		Heat 5	1		Pavel	Pelepyagin	BLR	106.67	Q		4	105.8		Heat 5	1	918	Khalid	Tighazouine	MAR	106.01	Q		5	105.32		Heat 5	1		Yuriy	Borzakovskiy	RUS	106.2	Q		5	103.92		Heat 5	1
Heat 5	2	1221	Hezekiél	Sepeng	RSA	106.01	Q		7	103.16		Heat 5	2		Jean-Patrick	Nduwimana	BDI	106.78	Q		3	104.06		Heat 5	2	996	Bram	Som	NED	106.11	Q		4	104.22		Heat 5	2		Berhanu	Alemu	ETH	106.26	Q		3	105.28		Heat 5	2
Heat 5	3	611	Nico	Motchebon	GER	106.18	q		2	105.05		Heat 5	3		Mahjoub	Haïda	MAR	107.14	q		5	105.6		Heat 5	3	402	Antonio	Reina	ESP	106.45	q		2	104.37		Heat 5	3		Miguel	Quesada	ESP	106.32			6	105.61		Heat 5	3
Heat 5	4	976	Rashid	Mohamed	MAR	106.96			6	105.38		Heat 5	4		William	Yiampoy	KEN	107.35	q		8	104.23		Heat 5	4	155	Glody	Dube	BOT	106.68	q		8	106.57		Heat 5	4		Joeri	Jansen	BEL	106.66			8	104.48		Heat 5	4
Heat 5	5	683	Ian	Roberts	GUY	107.53			4	106.85		Heat 5	5		João	Pires	POR	107.61			6	105.59		Heat 5	5	92	Arthémon	Hatungimana	BDI	107.74			3	105.44		Heat 5	5		Paskar	Owor	UGA	107.87			2	106.37		Heat 5	5
Heat 5	6	412	Urmet	Uusorg	EST	108.85			5	105.87		Heat 5	6		Abdu	Yousuf	QAT	113.23			1			Heat 5		1243	Fred	Thegu	SOL	DQ			6	117.08		Heat 5	6		Moise	Joseph	HAI	108.15			1	106.76		Heat 5	6
Heat 5	7	1119	Mohammed	Albayed	PLE	112.53			3	109.9		Heat 5	7		Naseer	Ismail	MDV	116.67			7	115.04		Heat 5		1381	Samuel	Burley	USA	DQ			7	106.17		Heat 5	7		Isireli	Naikelekelevesi	FIJ	109.08			4	108.7		Heat 5	7
												Heat 5	8		Faig	Bagirov	AZE	117.39			2															Heat 5	8		Kondwani	Chiwina	MAW	109.87		PB	7	111.01		Heat 5	8
Heat 6	1	1201	Johan	Botha	RSA	106.59	Q		7	103.91		Heat 6	1		Yuriy	Borzakovskiy	RUS	105.39	Q		2	104.35		Heat 6	1	1265	André	Bucher	SUI	108.61	Q		5	104.25		Heat 6	1		Amine	Laalou	MAR	105.88	Q		2	103.68		Heat 6	1
Heat 6	2	176	Jean-Patrick	Nduwimana	BDI	106.73	Q		4	106.03		Heat 6	2		Japheth	Kimutai	KEN	105.6	Q		7	103.87		Heat 6	2	342	Wilson	Kipketer	DEN	108.68	Q		7	104.36		Heat 6	2		Ivan	Heshko	UKR	105.92	Q	SB	8	107.11		Heat 6	2
Heat 6	3	616	Nils	Schumann	GER	106.79	q		2	105.05		Heat 6	3		Grant	Cremer	AUS	105.86	q	SB	3	105.88		Heat 6	3	212	Gary	Reed	CAN	108.69			8	105.34		Heat 6	3		Khadevis	Robinson	USA	106.14			5	104.89		Heat 6	3
Heat 6	4	1176	João	Pires	POR	107.08			3	106.83		Heat 6	4		Balázs	Korányi	HUN	106.21	q	SB	1	106.96		Heat 6	4	1114	Adam	Ali	QAT	108.87			6	106.28		Heat 6	4		Dmitriy	Bogdanov	RUS	107.03			6	105.12		Heat 6	4
Heat 6	5	543	Jason	Lobo	GBR	107.53			6	105.82		Heat 6	5		Bryan	Woodward	USA	107.64			6	105.51		Heat 6	5	445	Wilson	Kirwa	FIN	109.74			1	106.5		Heat 6	5		Nabil	Madi	ALG	107.52			3	105.73		Heat 6	5
Heat 6	6	707	Balázs	Korányi	HUN	107.6			8	105.39		Heat 6	6		Medhi	Jelodarzadeh	IRI	107.91			8	107.8		Heat 6	6	1072	Abdal	Aldabaji	PLE	111.68		SB	3			Heat 6	6		Selahattin	Çobanoglu	TUR	107.83			4	106.92		Heat 6	6
Heat 6	7	956	Carlos	Calvo	LUX	108.48		NR	5	111.34		Heat 6	7		Mohamed	Haidara	BRN	116.64			4	111.41		Heat 6	7	930	Mohamed	Amir	MDV	126.25		PB	2	128		Heat 6	7		Sajad	Moradi	IRI	109.49			1	106.07		Heat 6	7
															Mohammed	Yagoub	SUD	DNS		5				Heat 6	8	1352	Ivan	Heshko	UKR	DNS		4		105.41		Heat 6	8		Andy	Grant	VIN	117.08			7	114.53		Heat 6
Heat 7	1	867	Japheth	Kimutai	KEN	105.66	Q		7	102.98		Heat 7	1		Khalid	Tighazouine	MAR	106.33	Q		2	106.4		Heat 7	1	717	Andrea	Longo	ITA	106.26	Q		3	105.88		Heat 7	1		Dmitrijs	Milkevics	LAT	106.66	Q		2	105.6
Heat 7	2	321	Roman	Oravec	CZE	105.8	Q		3	105.06		Heat 7	2		André	Bucher	SUI	106.51	Q		8	103.12		Heat 7	2	1162	Yuriy	Borzakovskiy	RUS	106.44	Q		5	103.93		Heat 7	1		Antonio	Reina	ESP	106.66	Q		6	103.89
Heat 7	3	1520	Bryan	Woodward	USA	105.98	q		8	105.23		Heat 7	3		Viktors	Lacis	LAT	106.94	q	SB	4			Heat 7	3	106	Joeri	Jansen	BEL	106.68	q		2	104.95		Heat 7	3		Florent	Lacasse	FRA	106.91			4	104.48
Heat 7	4	143	Glody	Dube	BOT	106.67	q	PB	2	107		Heat 7	4		Osmar	Santos	BRA	107.05	q		3	104.87		Heat 7	4	916	Amine	Laalou	MAR	106.75			4	105.2		Heat 7	4		Majed	Sultan	QAT	107.92			8	106.39
Heat 7	5	216	Zach	Whitmarsh	CAN	107.01			6	105.94		Heat 7	5		Milton	Browne	BAR	107.63		SB	7			Heat 7	5	177	Rashid	Mohamed	BRN	107.43			8	106.91		Heat 7	5		Abdoulaye	Wagne	SEN	107.95			1	106.76
Heat 7	6	1104	Tor	Ødegard	NOR	107.07			5	105.95		Heat 7	6		Nathan	Kahan	BEL	107.69			6	104.98		Heat 7	6	485	Jimmy	Lomba	FRA	108.15			6	105.56		Heat 7	6		Mohammed	Al-Salhi	KSA	108.42		SB	7	108.84
Heat 7	7	16	Víctor	Martínez	AND	108.73			4	108.69		Heat 7	7		Panayiótis	Stroubákos	GRE	107.96			5	106.42		Heat 7	7	894	David	Fiegen	LUX	108.8			7	108.69		Heat 7	7		Ramil	Aritkulov	RUS	109.25			3	105.28
																																				Heat 7	8		Ali	Al-Balooshi	UAE	111.76			5	110.57
Heat 8	1	438	Wilson	Kirwa	FIN	106.2	Q		1	105.7		Heat 8	1		Werner	Botha	RSA	107.83	Q		7	104.41		Heat 8	1	18	Djabir	Saïd-Guerni	ALG	106.06	Q		7	104.6		Heat 8	1		Andrea	Longo	ITA	106.75	Q		6	104.42
Heat 8	2	386	Roberto	Parra	ESP	106.22	Q		8	105.54		Heat 8	2		Mouhssin	Chehibi	MAR	108.51	Q		6	106.2		Heat 8	2	1150	Hezekiél	Sepeng	RSA	106.09	Q		2	104.18		Heat 8	2		Hezekiél	Sepeng	RSA	106.82	Q		8	103.94
Heat 8	3	296	Norberto	Téllez	CUB	106.24	q		4	104.05		Heat 8	3		Bram	Som	NED	108.58			1	104.01		Heat 8	3	846	Mohammed	Al-Salhi	KSA	106.48	q	NR	5	106.62		Heat 8	3		André	Bucher	SUI	107.34			7	105.56
Heat 8	4	971	Mahjoub	Haïda	MAR	106.86			2	104.64		Heat 8	4		Kris	McCarthy	AUS	108.92			2	105.57		Heat 8	4	1261	Ismail	Ismail	SUD	107.21			8	106.15		Heat 8	4		Manuel	Olmedo	ESP	107.71			3	105.3
Heat 8	5	665	Panayiótis	Stroubákos	GRE	108.56			5	106.35		Heat 8	5		Mark	Everett	USA	109.77			5	105.67		Heat 8	5	1280	Rizak	Dirshe	SWE	109.23			6	105.45		Heat 8	5		Michal	Šneberger	CZE	107.89			5	106.63
Heat 8	6	732	David	Matthews	IRL	109.52			3	106.19		Heat 8	6		Paskar	Owor	UGA	109.99			4	107.08		Heat 8	6	1023	Mahamadou	Ibrahim	NIG	115.21			3	111		Heat 8	6		Sherridan	Kirk	TTO	108.12			1	106.67
Heat 8	7	1093	Ketson	Kabiriel	NMI	127.73			7	127.54		Heat 8	7		Vitalie	Cerches	MDA	112.15			8	107.18		Heat 8		456	Nicolas	Aïssat	FRA	DNF			4	105.31		Heat 8	7		Vanco	Stojanov	MKD	109.02		SB	4	109.53
Heat 8		1185	Abdul	Abdulla	QAT	DNS		6				Heat 8	8		Puntsagosor	Purevsuren	MGL	116.29			3															Heat 8	8		Abdal	Aldabaji	PLE	113.86			2	113.48
Heat 9																																				Heat 9	1		Gary	Reed	CAN	106.74	Q		3	104.92
Heat 9																																				Heat 9	2		Mouhssin	Chehibi	MAR	106.77	Q		8	106.07
Heat 9																																				Heat 9	3		Yusuf	Kamel	BRN	106.84			2	103.11
Heat 9																																				Heat 9	4		Derrick	Peterson	USA	107.6			5	105.08
Heat 9																																				Heat 9	5		Glody	Dube	BOT	108.25			4	105.86
Heat 9																																				Heat 9	6		Prince	Mumba	ZAM	108.36			1	107.01
Heat 9																																				Heat 9	7		Bayron	Piedra	ECU	108.42			6	106.93
Heat 9																																				Heat 9	8		Cornelis	Sibe	SUR	120.06			7
	Semi-finals												Semi-finals												Semi-finals												Semi-finals												Semi-finals
Semi 1	1	1221	Hezekiél	Sepeng	RSA	105.2	Q		3	103.16		Semi 1	1		Nils	Schumann	GER	104.22	Q	PB	1	104.87		Semi 1	1		Yuriy	Borzakovskiy	RUS	105.31	Q		3	103.93		Semi 1	1		Djabir	Saïd-Guerni	ALG	105.76	Q		3	104.87		Semi 1	1
Semi 1	2	790	Andrea	Longo	ITA	105.63	Q		4	103.93		Semi 1	2		André	Bucher	SUI	104.38	Q		5	103.12		Semi 1	2		Wilson	Kipketer	DEN	105.5	Q		6	104.36		Semi 1	2		Mbulaeni	Mulaudzi	RSA	106.09	Q		8	105.43		Semi 1	2
Semi 1	3	1483	Rich	Kenah	USA	105.99			6	104.91		Semi 1	3		Glody	Dube	BOT	104.7	q	NR	2	106.17		Semi 1	3		Justus	Koech	KEN	106.04	q		5	104.16		Semi 1	3		Antonio	Reina	ESP	106.17			6	103.89		Semi 1	3
Semi 1	4	386	Roberto	Parra	ESP	106.07			5	105.54		Semi 1	4		Hezekiél	Sepeng	RSA	104.85	q		6	103.98		Semi 1	4		Osmar	Santos	BRA	106.07	q		2	105.35		Semi 1	4		Ivan	Heshko	UKR	106.66			7	105.92		Semi 1	4
Semi 1	5	1144	Wojciech	Kaldowski	POL	106.49			1	105.56		Semi 1	5		William	Yiampoy	KEN	105.88			4	104.23		Semi 1	5		Khalid	Tighazouine	MAR	106.83			4	105.32		Semi 1	5		Nicolas	Aïssat	FRA	107.14			2	105.04		Semi 1	5
Semi 1	6	1602	Adem	Hecini	ALG	106.61			8	104.94		Semi 1	6		James	McIlroy	GBR	106.39			7	105.96		Semi 1	6		Mohammed	Al-Salhi	KSA	106.83			1	106.48		Semi 1	6		Berhanu	Alemu	ETH	107.4			1	105.28		Semi 1	6
Semi 1	7	737	James	Nolan	IRL	107.07			7	106.05		Semi 1	7		Vebjørn	Rodal	NOR	108.73			3	104.84		Semi 1	7		João	Pires	POR	109.19			7	106.37		Semi 1	7		Amine	Laalou	MAR	107.53			5	103.68		Semi 1	7
Semi 1	8	890	Soon-Hyung	Kim	KOR	107.15			2	106.5		Semi 1	8		Mouhssin	Chehibi	MAR	109.88			8	106.2		Semi 1	8		Khadevis	Robinson	USA	110.6			1	105.03		Semi 1	8		René	Herms	GER	107.68			4	104.14		Semi 1	8
																								Semi 1			Nicholas	Wachira	KEN	DNF			8	104.34
Semi 2	1	329	Wilson	Kipketer	DEN	104.87	Q		5	102.57		Semi 2	1		Djabir	Saïd-Guerni	ALG	104.19	Q		5	103.25		Semi 2	1	1146	Mbulaeni	Mulaudzi	RSA	106.31	Q		5	103.25		Semi 2	1		Wilfred	Bungei	KEN	104.28	Q		6	103.06		Semi 2	1
Semi 2	2	11	Djabir	Saïd-Guerni	ALG	105.17	Q	PB	3	105.65		Semi 2	2		Yuriy	Borzakovskiy	RUS	104.33	Q	PB	3	104.35		Semi 2	2	18	Djabir	Saïd-Guerni	ALG	106.36	Q		6	104.6		Semi 2	2		Yuriy	Borzakovskiy	RUS	104.29	Q		3	103.92		Semi 2	2
Semi 2	3	296	Norberto	Téllez	CUB	105.22	q		1	104.05		Semi 2	3		Khalid	Tighazouine	MAR	105.38		PB	1	106.33		Semi 2	3	422	Berhanu	Alemu	ETH	106.4			4	105.63		Semi 2	3		Mouhssin	Chehibi	MAR	104.62	q	PB	7	106.07		Semi 2	3
Semi 2	4	865	Kennedy	Kimwetich	KEN	105.67	q		2	103.98		Semi 2	4		Johan	Botha	RSA	105.49			2	104.85		Semi 2	4	996	Bram	Som	NED	106.63			7	104.22		Semi 2	4		Hezekiél	Sepeng	RSA	104.75	q		4	103.94		Semi 2	4
Semi 2	5	321	Roman	Oravec	CZE	105.78			6	105.06		Semi 2	5		Japheth	Kimutai	KEN	105.64			6	103.87		Semi 2	5	1265	André	Bucher	SUI	106.67			2	104.25		Semi 2	5		Bram	Som	NED	105.52			1	105.01		Semi 2	5
Semi 2	6	1560	Savieri	Ngidhi	ZIM	106.56		SB	7	107.58		Semi 2	6		Jean-Patrick	Nduwimana	BDI	106.98			4	104.06		Semi 2	6	482	Florent	Lacasse	FRA	106.89			3	104.61		Semi 2	6		Dmitrijs	Milkevics	LAT	106.62			2	105.6		Semi 2	6
Semi 2	7	438	Wilson	Kirwa	FIN	106.65			4	105.7		Semi 2	7		Pavel	Pelepyagin	BLR	110.37			8	105.8		Semi 2	7	59	Kris	McCarthy	AUS	107.64			8	105.86		Semi 2	7		Gary	Reed	CAN	107.38			5	104.92		Semi 2	7
Semi 2	8	611	Nico	Motchebon	GER	107.17			8	105.05		Semi 2	8		Grant	Cremer	AUS	112.57			7	105.86		Semi 2	8	657	Ehsan	Mohajershojaei	IRI	107.71			1	107.45		Semi 2			Samwel	Mwera	TAN	DQ			8	105.3		Semi 2	8
Semi 3	1	867	Japheth	Kimutai	KEN	107.74	Q		5	102.98		Semi 3	1		Wilson	Kipketer	DEN	104.22	Q		3	103.35		Semi 3	1	717	Andrea	Longo	ITA	106.26	Q		5	105.88		Semi 3	1		Wilson	Kipketer	DEN	104.63	Q		4	103.88		Semi 3	1
Semi 3	2	616	Nils	Schumann	GER	107.9	Q		2	105.05		Semi 3	2		Andrea	Longo	ITA	104.49	Q		4	103.74		Semi 3	2	1150	Hezekiél	Sepeng	RSA	106.43	Q		6	104.18		Semi 3	2		Ismail	Ismail	SUD	105.45	Q		1	105.17		Semi 3	2
Semi 3	3	1336	André	Bucher	SUI	108.07			4	104.27		Semi 3	3		Adem	Hecini	ALG	105.08			6	104.67		Semi 3	3	402	Antonio	Reina	ESP	106.72			2	104.37		Semi 3	3		Joseph	Mutua	KEN	105.54			5	103.85		Semi 3	3
Semi 3	4	51	Grant	Cremer	AUS	108.22			3	105.21		Semi 3	4		Mahjoub	Haïda	MAR	106.35			7	105.6		Semi 3	4	106	Joeri	Jansen	BEL	106.78			1	104.95		Semi 3	4		Andrea	Longo	ITA	105.97			3	104.42		Semi 3	4
Semi 3	5	143	Glody	Dube	BOT	108.67			1	106.67		Semi 3	5		Werner	Botha	RSA	106.53			5	104.41		Semi 3	5	571	René	Herms	GER	106.88			4	105.39		Semi 3	5		Jean-Patrick	Nduwimana	BDI	106.15			2	105.26		Semi 3	5
Semi 3	6	176	Jean-Patrick	Nduwimana	BDI	108.91			7	106.03		Semi 3	6		Viktors	Lacis	LAT	107.24			2	106.94		Semi 3	6	1410	David	Krummenacker	USA	107.25			8	104.3		Semi 3	6		Ricky	Soos	GBR	106.74			8	105.7		Semi 3	6
Semi 3	7	1201	Johan	Botha	RSA	109.71			6	103.91		Semi 3	7		Balázs	Korányi	HUN	107.35			8	106.21		Semi 3	7	801	Japheth	Kimutai	KEN	107.53			3	103.71		Semi 3	7		Osmar	Santos	BRA	108.23			7	105.64		Semi 3	7
Semi 3	8	1520	Bryan	Woodward	USA	115.52			8	105.23		Semi 3	8		Marvin	Watts	JAM	107.68			9	106.57		Semi 3	8	155	Glody	Dube	BOT	108.69			7	106.57		Semi 3	8		Jonathan	Johnson	USA	110.1			6	104.77		Semi 3	8
												Semi 3	8		Osmar	Santos	BRA	107.68			1	104.87
	Final												Final												Final												Final												Final
Final	1			Kipketer		103.3			5	102.57		Final	1			Schumann		105.08			2	104.22		Final	1			Said-Guerni		104.81			8	104.6		Final	1			Borzakovskiy		104.45			4	103.92		Final	1
Final	2			Sepeng		103.32			4	103.16		Final	2			Kipketer		105.14			3	103.35		Final	2			Borzakovskiy		104.84			6	103.93		Final	2			Mulaudzi		104.61		SB	2	105.43		Final	2
Final	3			Said-Guerni		104.18		PB	3	105.17		Final	3			Said-Guerni		105.16			5	103.25		Final	3			Mulaudzi		104.9			3	103.25		Final	3			Kipketer		104.65			6	103.88		Final	3
Final	4			Tellez		105.03			1	106.35		Final	4			Sepeng		105.29			7	103.98		Final	4			Kipketer		105.23			5	104.36		Final	4			Chehibi		105.16			8	104.62		Final	4
Final	5			Kimutai		105.18			6	102.98		Final	5			Bucher		105.4			4	103.12		Final	5			Longo		105.43		SB	4	105.88		Final	5			Bungei		105.31			5	103.06		Final	5
Final	6			Longo		105.33			2	103.93		Final	DQ			Longo		105.65			6	103.74		Final	6			Koech		105.63			1	104.16		Final	6			Sepeng		105.53			3	103.94		Final	6
Final	7			Kimwetich		106.27			8	103.98		Final	7			Borzakovskiy		105.83			8	104.33		Final	7			Sepeng		105.74			7	104.18		Final	7			Said-Guerni		105.61			1	104.87		Final	7
Final	8			Schumann		106.79			7	105.05		Final	8			Dube		106.24			1	104.7		Final	8			Dos Santos		106.28			2	105.35		Final	8			Ismail		112.49			7	105.17		Final	8
						Q	q											Q	q											Q	q											Q	q
				Heats	1	2										Heats	1	1	1									Heats	1		1									Heats	1	1
					2	1	4										2	4											2	3	2										2	3	1
					3	3											3	3	2										3	2											3	3	1
					4	2	1										4	1	1										4	2	1										4	2	1
					5		1										5		1										5	4	2										5	2	1
					6	2	1										6	3											6	1											6	3	1
					7	3											7	3	1										7	3											7
					8	3	1										8	1	2										8	1	2										8	4	1
				Semi-finals	1		1									Semi-finals	1	1										Semi-finals	1											Semi-finals	1	1
					2	1	1										2		1										2		1										2
					3	2											3	2											3	1											3	2
					4	1											4	1											4												4	1	1
					5	2											5	2											5	2	1										5
					6												6		1										6	3											6	1
					7												7												7												7		1
					8												8												8												8	1
				Final	1											Final	1											Final	1											Final	1
					2												2				1								2												2				2
					3				3								3				2								3				3								3
					4				2								4												4												4				1
					5				1								5				3								5												5
					6												6												6				2								6				3
					7												7												7												7
					8												8												8				1								8
				Heat 1	6	16										Heat 1	7	19	1									Heat 1	7	18										Heat 1	8	29
				Heat 2	6	18										Heat 2	7	16										Heat 2	6	15	4									Heat 2	8	21	1
				Heat 3	6		3									Heat 3	7											Heat 3	6		1									Heat 3	7		2
				Heat 4	6											Heat 4	6		1									Heat 4	7											Heat 4	8		3
				Heat 5	6		1									Heat 5	5		2									Heat 5	5		2									Heat 5	8
				Heat 6	7		1									Heat 6	6		2									Heat 6	6											Heat 6	7
				Heat 7	7		2									Heat 7	7		2									Heat 7	7		1									Heat 7	8
				Heat 8	6		1									Heat 8	6											Heat 8	5		1									Heat 8	7
																																								Heat 9	7
				Semi-final 1												Semi-final 1			2									Semi-final 1			2									Semi-final 1
				Semi-final 2			2									Semi-final 2												Semi-final 2												Semi-final 2			2
				Semi-final 3												Semi-final 3												Semi-final 3												Semi-final 3
							3												2												5												6
							5												6												4												0
1									3												6												2												9
2									8												8												8												9
3									8												8												8												9
4									8												8												7												9
5									8												7												8												9
6									7												8												8												9
7									8												8												8												9
8									8												8												8												9
									3												3												4												3
									3												3												3												3
									3												3												3												3
									3												3												3												3
									3												3												3												3
									3												3												3												3
									3												3												3												3
									3												3												3												3
Heats			Outliers excluded			108.228												107.461												108.07												107.897
						107.277												108.49												105.903												106.971
						106.2												108.171												108.038												106.26
						108.618												107.385												107.909												106.206
						106.863												107.11												106.598												107.551
						107.257												106.435												109.378												107.116
						106.703												107.159												107.216												108.191
						107.267												108.933												107.014												107.664
																																										107.569
			Outliers included			108.228												107.461												108.07												107.897
						108.619												108.49												109.226												106.971
						107.267												108.771												108.038												107.259
						110.59												109.575												107.909												106.206
						107.673												110.355												106.598												107.551
						107.257												107.893												111.789												108.361
						106.703												107.159												107.216												108.191
						110.19												110.255												108.38												108.439
																																										109.13
			Fastest losers		1	106.624	0.690286			106.56	3.07401		1	104.921	0.501236			104.683	0.940895
					2	106.402	0.472702			105.268	0.950428		2	105.122	0.352979			104.378	0.952034
					3	106.281	0.349909			105.877	1.29512		3	105.405	0.403113			104.462	0.684805
					4	106.115	0.530245			105.258	0.748278
					5	106.529	0.451508			105.322	0.924519
					6	106.453	0.608298			105.673	0.69258
					7	106.671	0.340217			105.645	0.812964
					8	106.068	0.26347			105.935	1.43206
					9
SF			Outliers excluded			106.276				105.074								105.593												106.539												106.804
						105.886				104.955								105.335												106.826												105.351
						108.46				104.874								106.291												107.067												106.101
			Outliers included			106.276												106.129												107.046												106.804
						105.886												106.869												106.826												105.351
						109.342												106.291												107.067												106.601
			Heats	q	Expected
		1999	8	8	1
		2000	8	8	1
		2003	8	8	1
		2004	9	6	0.666667
		2005	6	6	1
		2007	6	6	1
		2008	8	8	1
		2009	7	3	0.428571
		2011	6	6	1
		2012	7	3	0.428571
		2013	6	6	1
		2015	6	6	1
		2016	7	3	0.428571
		2017	6	6	1
				1	11.9524		7
				2	11.9524		13
				3	11.9524		18
				4	11.9524		13
				5	11.9524		14
				6	11.9524		6
				7	5.95238		7
				8	4.66667		6
				9	0.666667		0
[truncated: 100 more columns]
